# Supplementary material for: Characterization of social behavior in young and middle-aged ChAT-IRES-Cre mouse
Source: PLoS One. 2022 Aug 4;17(8):e0272141. doi: 10.1371/journal.pone.0272141 (PMC9352053; doi:10.1371/journal.pone.0272141)
Supplement: S1 Data — (XLSX) [file pone.0272141.s001.xlsx]

## Sheet: 3 chambers
Animal	group	genotype	age	Distance	Time immobile	Max speed	time interacting with congenere		Social area: time	Neutral area : time	No social area : time		Social area: immobility time	Neutral area : immobility time	No social area : immobility time		Social area: distance	Neutral area : distance	No social area : Distance		Social area: Max speed	Neutral area : max speed	No social area : max speed
s1c3	WT J	WT	Young	24.273	240.4	0.515	99		254.1	92.9	133		144.1	27.3	69		11.825	6.063	6.385		0.802	0.317	0.626
s2c3	WT J	WT	Young	26.79	199.9	0.663	160		235.5	135.9	108.5		123.7	37.7	38.5		9.806	10.125	6.859		2.426	0.4	0.454
s3c3	WT J	WT	Young	25.736	209.9	0.457	122		223.4	194.5	61.8		123.2	67.8	18.9		8.451	12.95	4.335		0.634	0.429	0.569
s1c5	WT J	WT	Young	31.852	198.6	0.542	124		246.6	135.7	97.7		109.6	56.9	32.2		13.849	10.516	7.487		0.435	0.505	1.129
s2c5	WT J	WT	Young	21.297	268.2	0.529	101		285.1	92.4	102.2		182.5	46.4	39.4		10.376	5.083	5.812		0.682	0.385	1.059
s3c5	WT J	WT	Young	18.841	242.2	0.847	91		316.2	67.1	96.4		182.8	14.2	45.3		10.28	4.345	4.216		1.02	0.346	0.337
s4c5	WT J	WT	Young	27.263	209.5	0.298	126		250.4	89.5	139.7		139.5	9.2	60.4		12.072	7.988	7.203		1.152	0.415	0.864
s5c5	WT J	WT	Young	23.974	209.8	0.739	87		285.3	94.3	99.7		155.4	16.4	37.7		10.407	8.15	5.417		0.647	0.447	0.62
s1c13	Chat cre J	Chat cre	Young	12.435	291.6	0.517	59		302.18	108.21	69.61		77.3	183.1	31.2		3.901	4.881	3.654		1.464	0.398	0.536
s2c13	Chat cre J	Chat cre	Young	13.079	321	0.364	192		269.2	87	123.8		207.3	29.4	84.3		4.445	4.665	3.97		1.127	0.397	0.41
s3c13	Chat cre J	Chat cre	Young	15	297.1	0.485	162		338.9	52.4	88.7		245.5	11.5	40		7.506	3.51	3.984		2.131	0.362	0.322
s4c13	Chat cre J	Chat cre	Young	17.613	302	0.891	45		338.8	66.2	75		237.7	28	36.2		9.149	4.363	4.1		0.846	0.348	0.631
s5c13	Chat cre J	Chat cre	Young	16.183	283.4	0.637	125		162.5	222.8	94.7		94.9	140.2	48.2		5.114	6.467	4.601		1.841	0.31	2.186
s1c16	Chat cre J	Chat cre	Young	20.126	268.2	0.261	114		231.3	97.5	150.8		171.8	17.2	78.7		5.899	7.386	6.841		0.367	0.609	0.575
s2c16	Chat cre J	Chat cre	Young	11.838	349.9	0.42	140		349.6	101	29.3		275.3	66	8.6		6.96	2.949	1.928		0.672	0.343	0.592
s3c16	Chat cre J	Chat cre	Young	19.24	276.6	0.278	107		204.4	58.8	216.4		144.8	11.3	120.3		5.421	5.308	8.511		0.417	0.39	0.577
s1c1	WT M.A	WT	Middle age	22.158	224.5	0.456	84		259.6	110.8	109.1		146.1	20.3	58		9.794	7.63	4.691		0.378	0.332	0.456
s2c1	WT M.A	WT	Middle age	24.444	268.4	0.376	82		415.2	49.9	13.1		250.9	13.9	1.7		19.029	4.313	1.072		1.319	0.373	0.296
s3c1	WT M.A	WT	Middle age	17.779	245.2	0.243	135		289.4	122.4	68		171.2	52.9	20.8		9.249	5.784	2.745		0.482	0.364	0.376
s1c2	WT M.A	WT	Middle age	21.658	226.8	0.226	119		244.2	148.4	87.4		137.7	53.6	35.5		9.302	9.184	3.172		0.336	0.314	0.253
s2c2	WT M.A	WT	Middle age	22.288	256.8	0.236	81		318.4	71.2	89.2		195.5	18.4	42.5		11.46	6.27	4.558		0.464	0.421	0.562
s3c2	WT M.A	WT	Middle age	23.459	235.2	1.068	79		267.2	102.1	106.1		161.9	24.6	44.7		10.103	7.534	5.822		0.808	0.357	0.676
s4c2	WT M.A	WT	Middle age	27.689	218.6	0.317	138		308.1	82.6	87.7		173.4	17.8	25.8		12.954	9.119	5.617		0.992	0.748	0.637
s5c2	WT M.A	WT	Middle age	19.399	258.8	0.714	170		298.3	111.4	70.4		185.4	44.2	29.2		10.386	5.793	3.221		0.331	0.301	0.262
s1c4	Chat cre M.A	Chat cre	Middle age	20.717	280.6	0.736	130		213.4	102.7	163.9		128.2	39.2	113.3		8.777	6.9	5.04		3.054	0.35	1.066
s2c4	Chat cre M.A	Chat cre	Middle age	19.768	289.6	0.963	70		222.1	110.6	146.8		165.1	35	89.1		6.178	7.23	6.33		1.01	0.346	0.656
s3c4	Chat cre M.A	Chat cre	Middle age	20.331	282.8	0.259	109		241.4	120.2	118.4		152.6	52.6	77.7		9.28	7.091	3.96		1.829	0.387	0.741
s4c4	Chat cre M.A	Chat cre	Middle age	26.183	208.4	0.268	83		250.5	147.2	82.3		114	65.4	29		12.383	8.59	5.209		1.487	0.393	1.301
s5c4	Chat cre M.A	Chat cre	Middle age	18.184	287.5	0.928	65		197.3	183.3	99.4		118.4	116.9	52.2		7.249	6.683	4.251		1.054	0.336	0.765
s1c12	Chat cre M.A	Chat cre	Middle age	16.607	284.9	0.67	88		265.3	55.4	158.1		168.9	20.4	94.5		7.905	3.573	5.129		0.491	0.373	0.39
s2c12	Chat cre M.A	Chat cre	Middle age	22.013	240.9	0.578	68		230.2	122.1	127.7		140.5	37.2	63.2		8.313	8.234	5.467		0.705	0.343	0.689

## Sheet: SIT
souris	group	genotype	age	nbr contact Initited by visitor	nbr contact Initiated by host	number visitor escape	number host escape	Number host follow	Number follow visitor	number stop	number rearing	number paw	Number agressive behavior	duration contact Initited by visitor	duration contact Initited by host	duration visitor escape	duration host escape	duration host follow	duration visitor follow	duration stop	duration rearing	duration paw	duration agressive behavior
S1C3	WT J	WT	Young	3	32	29	1	26	3	10	7	15	6	3.4	94.2	43.8	0.8	45.6	2.8	26.8	7.6	28.8	7.6
S2C3	WT J	WT	Young	4	53	36	1	29	1	11	11	41	0	4.8	69.8	52.4	1	46.8	1.4	23.2	10.8	65.2	0
S3C3	WT J	WT	Young	0	41	31	6	38	0	6	4	21	7	0	122.2	39.4	6.6	73.4	0	26.2	4.8	31.4	12
S1C5	WT J	WT	Young	2	34	32	10	22	1	9	8	13	5	2.2	114	37.6	11.2	42.8	1.4	21	9.2	52.6	8
S2C5	WT J	WT	Young	5	30	35	4	25	1	56	11	9	0	4.2	79.2	49.8	4	37.2	1	12.8	11	17.2	15.6
S3C5	WT J	WT	Young	9	40	35	3	27	8	3	4	17	9	16.6	147.2	54.8	3.4	46.2	12.4	4.2	3.6	32.8	8.8
S4C5	WT J	WT	Young	2	37	21	1	27	1	7	8	16	7	2.4	130	30.8	1	43.2	0.8	23.2	8.2	23	9.2
S5C5	WT J	WT	Young	5	21	24	0	18	4	7	3	5	12	6	30.8	35.4	0	31	4.6	16.2	3.6	7.4	20.8
S1C13	Chat cre J	Chat cre	Young	5	27	23	14	12	5	13	12	8	0	6.2	42.2	30.8	17.4	23.8	6.6	48.4	22	14.4	0
S2C13	Chat cre J	Chat cre	Young	7	41	30	5	26	2	14	9	15	0	10.6	111.2	42.2	5.8	44	2.6	48.6	11.4	36.4	0
S3C13	Chat cre J	Chat cre	Young	5	22	28	4	11	3	11	9	9	0	16	43.4	36.4	5.2	32	3.4	103.2	9.6	15.8	0
S4C13	Chat cre J	Chat cre	Young	8	40	22	5	24	0	5	5	15	0	9.4	76.8	35.6	6.2	46.4	0	14	5.2	19	0
S5C13	Chat cre J	Chat cre	Young	5	28	16	11	21	3	3	6	15	6	6.8	43	19.8	12.6	30.6	3.6	26.6	6.4	20.6	8
S1C16	Chat cre J	Chat cre	Young	4	58	39	2	52	3	3	10	27	2	4.4	132	59.8	2.4	88	4	4.8	29	69.8	2.2
S2C16	Chat cre J	Chat cre	Young	3	54	39	4	43	0	5	10	16	2	2.6	76	58.4	4.8	59.4	0	19.8	1.8	25	1.6
S3C16	Chat cre J	Chat cre	Young	6	55	40	4	32	1	5	7	12	0	21.2	193.2	55.4	4.2	49.4	1	14.2	6.2	27.2	0
S1C1	WT M.A	WT	Middle age	5	28	39	10	26	6	11	12	8	0	5	49.8	45.4	10	44.4	7	18	20.4	12.6	0
S2C1	WT M.A	WT	Middle age	6	56	32	8	32	1	8	9	16	0	6.4	67	39	8.8	34.8	1.2	16.8	8.4	18.4	0
S3C1	WT M.A	WT	Middle age	7	33	40	10	20	3	7	6	22	5	7.4	102.6	47.6	12.2	30.6	4.4	18.2	6	42.6	6.8
S1C2	WT M.A	WT	Middle age	9	44	34	3	30	1	8	5	17	0	11.8	63	52.6	3.6	37	0.8	23	5.6	23	0
S2C2	WT M.A	WT	Middle age	1	38	21	8	14	1	2	11	13	0	1.2	120	32.4	11.6	28.2	0.8	7	17	18.8	0
S3C2	WT M.A	WT	Middle age	1	34	20	4	24	2	5	13	14	1	1.4	74.6	28	4	43.4	2.6	11.8	11.8	20.6	0.6
S4C2	WT M.A	WT	Middle age	5	31	26	9	21	3	7	13	10	0	4.6	51.4	32	10.6	30	3	21.4	16.4	14.6	0
S5C2	WT M.A	WT	Middle age	6	37	28	10	21	8	4	16	15	3	7.4	49.2	38.8	13.4	30.2	12.4	8.4	16.6	18	6.2
S1C4	Chat cre M.A	Chat cre	Middle age	8	30	18	9	19	2	11	13	9	0	7.1	35.8	21.6	9.4	30.2	2.4	22.4	13.4	9.4	0
S2C4	Chat cre M.A	Chat cre	Middle age	2	43	30	2	21	0	8	6	13	0	2.4	116	37	3.4	30.4	0	22.6	6.8	19.2	0
S3C4	Chat cre M.A	Chat cre	Middle age	6	23	26	9	5	2	19	15	3	0	6.6	37.6	35.4	11.4	7.2	2.6	72.6	24	4	0
S4C4	Chat cre M.A	Chat cre	Middle age	7	40	37	13	19	8	6	6	12	0	8.2	59.4	44.6	14.6	29.6	10	27	16.2	18	0
S5C4	Chat cre M.A	Chat cre	Middle age	5	33	22	5	22	2	11	9	12	0	5.8	66.2	32	5.8	36.8	2.2	34.4	10.6	20.2	0
S1C12	Chat cre M.A	Chat cre	Middle age	8	14	17	7	17	5	8	11	15	1	11.8	61.2	25	8.4	29	6.8	29.8	13.2	30	2
S2C12	Chat cre M.A	Chat cre	Middle age	10	36	25	8	23	3	12	15	16	1	19.2	62	32.8	11.8	42.8	4.4	59.4	17	22.4	0.6

## Sheet: USV
Animal	group	genotype	age	Number of USV	Maximum frequency	Minimum frequency	mean duration	Bandwith	number usv D	number usv S	number usv F	number usv OFJ	number usv MFJ	number usv U	number usv C	number usv M	number usv W	number usv H	number usv UND
s1c3	WT J	WT	Young	81	79587.7	66400	0.00176752	13187.7	1.23457	48.1481	0	16.0494	3.7037	0	0	4.93827	3.7037	22.2222	0
s2c3	WT J	WT	Young	676	82196	66919.7	0.0182508	15276.3	7.24852	55.6213	0.443787	13.9053	4.43787	0.591716	0.147929	6.21302	2.81065	8.28402	0.147929
s3c3	WT J	WT	Young	14	92585.7	76742.9	0.000280448	15842.9	0	64.2857	0	21.4286	0	0	0	0	7.14286	7.14286	0
s1c5	WT J	WT	Young	493	80990.5	60967.7	0.0214781	20022.7	4.86815	33.0629	0.608519	18.8641	12.3732	1.41988	0.20284	7.30223	11.5619	9.53347	0
s2c5	WT J	WT	Young	89	72487.6	65003.4	0.00108473	7484.27	4.49438	87.6404	0	7.86517	0	0	0	0	0	0	0
s3c5	WT J	WT	Young	449	80906	64482.9	0.0178739	16423.2	4.89978	41.6481	1.11359	18.2628	7.12695	0	0.222717	13.363	8.01782	5.34521	0
s4c5	WT J	WT	Young	1	54600	45400	1.67006e-05	9200	0	100	0	0	0	0	0	0	0	0	0
s5c5	WT J	WT	Young
s1c13	Chat cre J	Chat cre	Young	12	81083.3	64675	0.000264562	16408.3	8.33333	16.6667	0	16.6667	0	0	0	33.3333	0	25	0
s2c13	Chat cre J	Chat cre	Young	5	99420	94400	6.67006e-05	5020	0	100	0	0	0	0	0	0	0	0	0
s3c13	Chat cre J	Chat cre	Young	375	79437.3	59535.2	0.0171384	19902.1	13.8667	29.0667	0.266667	19.4667	7.46667	0	0	13.3333	9.33333	6.93333	0
s4c13	Chat cre J	Chat cre	Young	285	76972.6	57264.6	0.00832709	19708.1	1.40351	31.2281	0	18.5965	7.7193	0	0	8.77193	4.21053	27.3684	0.701754
s5c13	Chat cre J	Chat cre	Young	7	74271.4	62671.4	0.000138595	11600	14.2857	57.1429	0	14.2857	0	0	0	0	0	0	0
s1c16	Chat cre J	Chat cre	Young	879	76969.2	64105.7	0.0346865	12863.5	13.083	14.6758	5.57452	3.9818	1.70648	3.41297	9.10125	31.8544	7.281	6.25711	3.18544
s2c16	Chat cre J	Chat cre	Young	1102	78618.6	58064.9	0.0386618	20553.7	16.8784	36.4791	0.907441	15.8802	11.4338	0.725953	0.181488	4.80944	9.52813	2.72232	0.272232
s3c16	Chat cre J	Chat cre	Young	30	76023.3	66306.7	0.000416395	9716.67	0	73.3333	0	16.6667	0	0	0	0	0	10	0
s1c1	WT M.A	WT	Middle age	70	75797.1	60591.4	0.00239684	15205.7	2.85714	41.4286	0	8.57143	1.42857	0	0	14.2857	4.28571	25.7143	1.42857
s2c1	WT M.A	WT	Middle age	455	79252.1	61483.1	0.0135723	17769	4.61538	45.0549	0	18.6813	9.67033	0	0.43956	4.61538	4.17582	12.0879	0.43956
s3c1	WT M.A	WT	Middle age	97	73877.3	56091.8	0.00337016	17785.6	5.15464	37.1134	1.03093	8.24742	7.21649	0	0	8.24742	13.4021	18.5567	0
s1c2	WT M.A	WT	Middle age	377	71198.1	56548.3	0.0157934	14649.9	16.1804	41.9098	1.06101	13.5279	2.38727	2.38727	0	8.22281	9.81432	3.44828	1.06101
s2c2	WT M.A	WT	Middle age	213	75821.1	60268.1	0.00674185	15553.1	5.6338	47.4178	0.938967	16.4319	7.98122	0.469484	0	0.938967	13.1455	5.16432	1.87793
s3c2	WT M.A	WT	Middle age	152	76570.4	61221.1	0.00419348	15349.3	6.57895	50	0	15.7895	5.26316	0.657895	0	1.97368	10.5263	9.21053	0
s4c2	WT M.A	WT	Middle age
s5c2	WT M.A	WT	Middle age	68	78326.5	64505.9	0.00247862	13820.6	1.47059	60.2941	0	13.2353	2.94118	2.94118	1.47059	7.35294	7.35294	1.47059	1.47059
s1c4	Chat cre M.A	Chat cre	Middle age
s2c4	Chat cre M.A	Chat cre	Middle age	365	86268.8	62432.5	0.0896597	23836.3	16.4384	31.7808	0.547945	19.4521	5.75342	0.273973	0.273973	5.47945	15.0685	4.93151	0
s3c4	Chat cre M.A	Chat cre	Middle age
s4c4	Chat cre M.A	Chat cre	Middle age	6	79750	63650	0.000307536	16100	0	50	16.6667	16.6667	16.6667	0	0	0	0	0	0
s5c4	Chat cre M.A	Chat cre	Middle age	188	81636.2	62768.6	0.00577016	18867.6	18.0851	39.8936	0	20.7447	7.97872	2.12766	0	5.85106	4.25532	1.06383	0
s1c12	Chat cre M.A	Chat cre	Middle age	98	77739.8	53556.1	0.00682413	24183.7	25.5102	16.3265	1.02041	16.3265	6.12245	0	0	6.12245	27.551	0	1.02041
s2c12	Chat cre M.A	Chat cre	Middle age	300	84285.3	64895	0.0120779	19390.3	14.6667	43	1	16.6667	11.6667	0.666667	0.666667	5	5.66667	1	0

## Sheet: visuel
mice	group	genotype	age	latence before reaction	% frezzing during the stimulus
s1c3	WT J	WT	Young	4.4	17.3333
s2c3	WT J	WT	Young
s3c3	WT J	WT	Young	3.6	65.3333
s1c5	WT J	WT	Young	1.5	52
s2c5	WT J	WT	Young	0.2	97.3333
s3c5	WT J	WT	Young	11.4	0
s4c5	WT J	WT	Young	4.6	22.6667
s5c5	WT J	WT	Young	10.2	32
s1c13	Chat cre J	Chat cre	Young	0.4	0
s2c13	Chat cre J	Chat cre	Young	4.8	48
s3c13	Chat cre J	Chat cre	Young	1.4	93.3333
s4c13	Chat cre J	Chat cre	Young	1.6	92
s5c13	Chat cre J	Chat cre	Young	0.6	73.3333
s1c16	Chat cre J	Chat cre	Young	1.4	81.3333
s2c16	Chat cre J	Chat cre	Young	1.4	92
s3c16	Chat cre J	Chat cre	Young	0.4	82.6667
s1c1	WT M.A	WT	Middle age	2	84
s2c1	WT M.A	WT	Middle age	1.4	2.66667
s3c1	WT M.A	WT	Middle age	11.8	0
s1c2	WT M.A	WT	Middle age	2.8	88
s2c2	WT M.A	WT	Middle age	1.6	0
s3c2	WT M.A	WT	Middle age	5.4	0
s4c2	WT M.A	WT	Middle age	1.8	81.3333
s5c2	WT M.A	WT	Middle age	5.2	49.3333
s1c4	Chat cre M.A	Chat cre	Middle age
s2c4	Chat cre M.A	Chat cre	Middle age	3.6	64
s3c4	Chat cre M.A	Chat cre	Middle age	0.4	93.3333
s4c4	Chat cre M.A	Chat cre	Middle age	2.2	77.3333
s5c4	Chat cre M.A	Chat cre	Middle age	0.4	97.3333
s1c12	Chat cre M.A	Chat cre	Middle age
s2c12	Chat cre M.A	Chat cre	Middle age
Animal	group	genotype	age
s1c3	WT J	WT	Young
s2c3	WT J	WT	Young
s3c3	WT J	WT	Young
s1c5	WT J	WT	Young
s2c5	WT J	WT	Young
s3c5	WT J	WT	Young
s4c5	WT J	WT	Young
s5c5	WT J	WT	Young
s1c13	Chat cre J	Chat cre	Young
s2c13	Chat cre J	Chat cre	Young
s3c13	Chat cre J	Chat cre	Young
s4c13	Chat cre J	Chat cre	Young
s5c13	Chat cre J	Chat cre	Young
s1c16	Chat cre J	Chat cre	Young
s2c16	Chat cre J	Chat cre	Young
s3c16	Chat cre J	Chat cre	Young
s1c1	WT M.A	WT	Middle age
s2c1	WT M.A	WT	Middle age
s3c1	WT M.A	WT	Middle age
s1c2	WT M.A	WT	Middle age
s2c2	WT M.A	WT	Middle age
s3c2	WT M.A	WT	Middle age
s4c2	WT M.A	WT	Middle age
s5c2	WT M.A	WT	Middle age
s1c4	Chat cre M.A	Chat cre	Middle age
s2c4	Chat cre M.A	Chat cre	Middle age
s3c4	Chat cre M.A	Chat cre	Middle age
s4c4	Chat cre M.A	Chat cre	Middle age
s5c4	Chat cre M.A	Chat cre	Middle age
s1c12	Chat cre M.A	Chat cre	Middle age
s2c12	Chat cre M.A	Chat cre	Middle age

## Sheet: olfactif
				Time to snifing
Animal	group	genotype	age	Water 1	Water 2	Water 3	Almond 1	Almond 2	Almond 3	Social 1	Social 2	Social 3
S1C3	WT J n=8	WT	Jeunne	71.5	18.48	1.65	6.99	1.34	0.48	100.07	45.48	1.68
S2C3	WT J n=8	WT	Jeunne	12.02	4.09	2.06	8.86	4.54	0	72.56	11.11	5.12
S3C3	WT J n=8	WT	Jeunne	23.57	2.23	0	5.69	1.13	0.98	84.17	57.6	34.2
S1C5	WT J n=8	WT	Jeunne	37.71	14.72	7.47	16.18	4.44	4.28	41.39	17.62	6.5
S2C5	WT J n=8	WT	Jeunne	19.24	34.4	5.45	3.36	0	0	0	0	0
S3C5	WT J n=8	WT	Jeunne	37.24	4.97	38.23	15.87	2.71	0.88	78.74	39.61	18.29
S4C5	WT J n=8	WT	Jeunne	21.71	1.21	0	9.99	2.35	0.43	66.17	15.47	16.39
S5C5	WT J n=8	WT	Jeunne	10.23	1.81	1.73	4.09	2.9	1.2	5.19	2.64	0.48
S1C13	Chat-cre J n=8	Chat-cre	Jeunne	24.67	7.26	7.12	34.12	4.19	1.48	65.79	31.23	12.88
S2C13	Chat-cre J n=8	Chat-cre	Jeunne	25.62	5.59	5.01	18.72	0.79	1.47	0	53.31	4.97
S3C13	Chat-cre J n=8	Chat-cre	Jeunne	18.33	0.55	9.37	8.97	2.83	0	37.4	11.09	37.79
S4C13	Chat-cre J n=8	Chat-cre	Jeunne	12.12	15.49	2.36	0	20.37	0.85	49.61	25.12	5.97
S5C13	Chat-cre J n=8	Chat-cre	Jeunne	26.26	3.16	0	28.59	3.99	1.58	56.99	28.3	55.5
S1C16	Chat-cre J n=8	Chat-cre	Jeunne	40.99	0	0	16.69	0	0.42	0	0	0
S2C16	Chat-cre J n=8	Chat-cre	Jeunne	27.26	5.59	2.84	14.97	1.03	0	0	0	0
S3C16	Chat-cre J n=8	Chat-cre	Jeunne	21.45	6.66	2.65	15.03	3.22	2.91	28.71	3.12	4.46
S1C1	WT V n=8	WT	Vielle	46.15	75.23	55.55	29.84	4.16	0	91.16	62.04	39.28
S2C1	WT V n=8	WT	Vielle	83.63	54.03	44.48	17.48	14.2	0.62	97.07	84.32	78.46
S3C1	WT V n=8	WT	Vielle	49.11	25.98	1.77	7.96	0.92	0	0	0	0
S1C2	WT V n=8	WT	Vielle	38.01	8.19	13.97	7.6	5.04	0.58	94.57	53.4	15.07
S2C2	WT V n=8	WT	Vielle	0	1.72	0.42	0.33	0	1.91	0.79	0	6.54
S3C2	WT V n=8	WT	Vielle	73.94	18.08	10.42	18.68	4.2	3.35	93.87	52.2	52.92
S4C2	WT V n=8	WT	Vielle	23.84	7.16	1.32	10.72	2.61	1.53	72.24	20.58	55.8
S5C2	WT V n=8	WT	Vielle	53.45	67.04	56.02	16.04	4.92	0.31	71.26	36.48	17.69
S1C4	Chat-cre V n=7	Chat-cre	Vielle	69.78	7.59	1.05	23	4.57	0.67	51.11	30.87	79.46
S2C4	Chat-cre V n=7	Chat-cre	Vielle	62.05	23.19	4.21	21.27	1.71	2.32	0	0	0
S3C4	Chat-cre V n=7	Chat-cre	Vielle	15.65	0	0	5.47	0.58	0	11.63	0	0
S4C4	Chat-cre V n=7	Chat-cre	Vielle	36.09	5.55	1.26	20.37	0.6	0	0	21.77	6.64
S5C4	Chat-cre V n=7	Chat-cre	Vielle	15.91	1.12	0	10.17	0	0	0	7.63	0
S1C12	Chat-cre V n=7	Chat-cre	Vielle	16.87	4.1	1.94	22.43	12.4	4.59	25.26	12.88	7.43
S2C12	Chat-cre V n=7	Chat-cre	Vielle	36.73	10.65	2.98	14.83	3.27	1.11	45.08	22.85	10.8

## Sheet: qPCR
Sample	group	genotype	age	ChAT relative value	ChT1	VAChT
1	WT J	WT	Young	0.785066	1.06956	0.618879
16	WT J	WT	Young	0.900496	1.01694	1.13929
17	WT J	WT	Young	1.14913	1.09051	1.42345
18	WT J	WT	Young	1.1325	1.01152	1.32093
19	WT J	WT	Young	0.747201	0.666404	0.719272
2	WT J	WT	Young	1.68901	1.96408	1.42932
20	WT J	WT	Young	1.37622	1.14493	1.49645
21	WT J	WT	Young	0.778887	0.829685	0.72541
3	WT J	WT	Young	1.00346	0.765514	1.12167
4	WT J	WT	Young	0.800702	0.875697	0.602563
10	Chat cre J	Chat cre	Young	0.0526747	0.0545593	0.0352178
24	Chat cre J	Chat cre	Young	0.246849	0.357004
25	Chat cre J	Chat cre	Young	0.351871	0.514727	0.415173
26	Chat cre J	Chat cre	Young	0.284833	0.480487	0.343266
8	Chat cre J	Chat cre	Young	0.387813	0.772894	0.517445
9	Chat cre J	Chat cre	Young	0.529398	1.05455
22	WT M.A	WT	Middle age	0.798713	0.921511	1.15683
23	WT M.A	WT	Middle age	1.01767	1.2025	1.07124
5	WT M.A	WT	Middle age	3.66775	1.43757	3.57954
6	WT M.A	WT	Middle age	0.744566	0.732712	0.958226
7	WT M.A	WT	Middle age	0.229647	0.0986853	0.155623
11	Chat cre M.A	Chat cre	Middle age	0.175906	0.169901	0.0703144
12	Chat cre M.A	Chat cre	Middle age	0.292563	0.737147	0.430329
13	Chat cre M.A	Chat cre	Middle age	0.60549	1.47444	0.932038
14	Chat cre M.A	Chat cre	Middle age	0.0382177	0.0338881	0.0202276
15	Chat cre M.A	Chat cre	Middle age	0.518857	0.423115	0.306224
27	Chat cre M.A	Chat cre	Middle age	0.322401	0.553858	0.364082
28	Chat cre M.A	Chat cre	Middle age	0.213059	0.0266197	0.149478

## Sheet: PCA
Animal	group	genotype	age	Time of contact with congener	Duration of host contact	Numbers of host follow	Duration of stop	Number USV	Reaction time	freezing during stimuli	Distance	Immobility time	Social odor	ChAT	ChT1	VAChT	Maximum frequency
S1C3	WT J	WT	Young	209.8	94.2	26	26.8	81	4.4	17.3333	24.433	138.8	100.07	0.747201	0.666404	0.719272	79587.7
S2C3	WT J	WT	Young	245	69.8	29	23.2	676	0	9.33333	26.966	109	72.56	0.778887	0.829685	0.72541	77621.9
S3C3	WT J	WT	Young	319.2	122.2	38	26.2	14	3.6	65.3333	25.905	130.5	84.17	1.37622	1.14493	1.49645	80990.5
S1C5	WT J	WT	Young	246	114	22	21	493	1.5	52	32.061	112.3	41.39	1.14913	1.09051	1.42345	82196
S2C5	WT J	WT	Young	215.4	79.2	25	12.8	89	0.2	97.3333	21.437	175.1	0	0.800702	0.875697	0.602563	72487.6
S3C5	WT J	WT	Young	368.8	147.2	27	4.2	449	11.4	0	18.965	150.5	78.74	1.1325	1.01152	1.32093	92585.7
S4C5	WT J	WT	Young	266.2	130	27	23.2	1	4.6	22.6667	27.442	142.7	66.17	1.00346	0.765514	1.12167	80906
S5C5	WT J	WT	Young	179.2	30.8	18	16.2	257.571	10.2	32	24.131	119	5.19	0.900496	1.01694	1.13929	54600
S1C13	Chat cre J	Chat cre	Young	173.8	42.2	12	48.4	12	0.4	0	12.517	234	65.79	0.529398	1.05455	0.327775	78618.6
S2C13	Chat cre J	Chat cre	Young	203	111.2	26	48.6	5	4.8	48	13.165	265.2	0	0.246849	0.357004	0.327775	79437.3
S3C13	Chat cre J	Chat cre	Young	176.6	43.4	11	103.2	375	1.4	93.3333	15.099	219.4	37.4	0.308907	0.539037	0.327775	76023.3
S4C13	Chat cre J	Chat cre	Young	291.2	76.8	24	14	285	1.6	92	17.728	222.4	49.61	0.308907	0.539037	0.327775	76972.6
S5C13	Chat cre J	Chat cre	Young	196.8	43	21	26.6	7	0.6	73.3333	16.289	219.3	56.99	0.284833	0.480487	0.343266	74271.4
S1C16	Chat cre J	Chat cre	Young	309.4	132	52	4.8	879	1.4	81.3333	20.259	185.1	0	0.351871	0.514727	0.415173	81083.3
S2C16	Chat cre J	Chat cre	Young	228	76	43	19.8	1102	1.4	92	11.916	300.6	0	0.0526747	0.0545593	0.0352178	76969.2
S3C16	Chat cre J	Chat cre	Young	352.6	193.2	32	14.2	30	0.4	82.6667	19.366	206.1	28.71	0.387813	0.772894	0.517445	99420
S1C1	WT M.A	WT	Middle age	164.6	49.8	26	18	70	2	84	22.304	135	91.16	1.01767	1.2025	1.07124	75797.1
S2C1	WT M.A	WT	Middle age	191.6	67	32	16.8	455	1.4	2.66667	24.605	183.3	97.07	0.744566	0.732712	0.958226	71198.1
S3C1	WT M.A	WT	Middle age	247.2	102.6	20	18.2	97	11.8	0	17.896	170.5	0	0.798713	0.921511	1.15683	79252.1
S1C2	WT M.A	WT	Middle age	232.8	63	30	23	377	2.8	88	21.8	141.5	94.57	1.29167	0.878595	1.38429	75821.1
S2C2	WT M.A	WT	Middle age	216.8	120	14	7	213	1.6	0	22.435	167.7	0.79	1.29167	0.878595	1.38429	73877.3
S3C2	WT M.A	WT	Middle age	185.4	74.6	24	11.8	152	5.4	0	23.614	149.1	93.87	1.29167	0.878595	1.38429	76570.4
S4C2	WT M.A	WT	Middle age	226.6	51.4	21	21.4	204.571	1.8	81.3333	27.871	115	72.24	0.229647	0.0986853	0.155623	75834.7
S5C2	WT M.A	WT	Middle age	211.4	49.2	21	8.4	68	5.2	49.3333	19.526	165.3	71.26	3.66775	1.43757	3.57954	78326.5
S1C4	Chat cre M.A	Chat cre	Middle age	99.6	35.8	19	22.4	191.4	0	0	20.853	193.1	51.11	0.60549	1.47444	0.932038	81936
S2C4	Chat cre M.A	Chat cre	Middle age	295.2	116	21	22.6	365	3.6	64	19.898	181	0	0.175906	0.169901	0.0703144	86268.8
S3C4	Chat cre M.A	Chat cre	Middle age	96.2	37.6	5	72.6	191.4	0.4	93.3333	20.465	219.3	11.63	0.292563	0.737147	0.430329	81936
S4C4	Chat cre M.A	Chat cre	Middle age	132.8	59.4	19	27	6	2.2	77.3333	26.356	130.3	0	0.213059	0.0266197	0.149478	79750
S5C4	Chat cre M.A	Chat cre	Middle age	192.6	66.2	22	34.4	188	0.4	97.3333	18.303	222.2	0	0.322401	0.553858	0.364082	81636.2
S1C12	Chat cre M.A	Chat cre	Middle age	198.6	61.2	17	29.8	98	0	0	16.716	211	25.26	0.518857	0.423115	0.306224	77739.8
S2C12	Chat cre M.A	Chat cre	Middle age	209.6	62	23	59.4	300	0.4	82.6667	22.158	155.7	45.08	0.0382177	0.0338881	0.0202276	84285.3

## Sheet: description component
souris	groupe	Genotype	age	Dim 1	Dim 2	Dim 3	Dim 4	Dim 5
S1C3	WT J	WT	Young	1.2351	-0.169117	-0.630237	-0.967487	-0.294355
S2C3	WT J	WT	Young	1.14387	0.361945	-2.0446	0.373619	0.258236
S3C3	WT J	WT	Young	2.63013	1.39096	-0.396405	-0.84242	1.0358
S1C5	WT J	WT	Young	2.08235	0.588951	-1.53254	-0.720033	0.288653
S2C5	WT J	WT	Young	-0.459666	-0.209299	-0.417989	0.403475	0.120939
S3C5	WT J	WT	Young	2.925	2.95095	1.85604	-0.484623	-0.919545
S4C5	WT J	WT	Young	1.91474	0.774539	-0.270228	-1.33085	-0.52351
S5C5	WT J	WT	Young	1.60014	-2.3951	-0.746647	2.20411	-2.90206
S1C16	Chat cre J	Chat cre	Young	-0.799655	4.08845	-1.00341	1.98434	0.34054
S2C16	Chat cre J	Chat cre	Young	-3.72184	2.54787	0.245047	3.5742	0.629579
S3C16	Chat cre J	Chat cre	Young	-0.326937	3.95249	1.40821	-2.38001	1.0374
S1C13	Chat cre J	Chat cre	Young	-1.21583	-2.1968	1.95119	-0.352806	0.567146
S2C13	Chat cre J	Chat cre	Young	-2.34095	0.343259	2.19651	-0.0506186	-0.776088
S3C13	Chat cre J	Chat cre	Young	-3.23711	-2.09994	0.616894	-0.329944	0.808913
S4C13	Chat cre J	Chat cre	Young	-1.25202	0.910578	0.106857	0.443281	0.3817
S5C13	Chat cre J	Chat cre	Young	-1.66225	-1.04453	0.197764	0.153218	0.390959
S1C1	WT M.A	WT	Middle age	1.25694	-1.3526	-0.861213	0.00466157	1.19937
S2C1	WT M.A	WT	Middle age	0.933861	-0.36617	-1.15966	1.1572	0.318639
S3C1	WT M.A	WT	Middle age	1.31609	0.219881	2.14514	0.176847	-2.52119
S1C2	WT M.A	WT	Middle age	1.33263	-0.124495	-0.940804	0.694216	1.33592
S2C2	WT M.A	WT	Middle age	1.28227	-0.364923	0.713783	0.160157	-0.994619
S3C2	WT M.A	WT	Middle age	2.29192	-0.869719	-0.064215	0.115346	-0.276919
S4C2	WT M.A	WT	Middle age	-0.510755	-0.275255	-2.67761	-0.870186	-0.593257
S5C2	WT M.A	WT	Middle age	4.82852	-1.82034	2.03247	1.2846	2.11778
S1C4	Chat cre M.A	Chat cre	Middle age	0.39868	-2.1598	0.562861	0.0644886	0.78105
S2C4	Chat cre M.A	Chat cre	Middle age	-1.53308	1.95911	0.182028	-0.758606	-1.12615
S3C4	Chat cre M.A	Chat cre	Middle age	-2.71432	-2.69957	0.38578	-1.0257	0.582511
S4C4	Chat cre M.A	Chat cre	Middle age	-1.48828	-0.894415	-1.68199	-1.19785	-1.3606
S5C4	Chat cre M.A	Chat cre	Middle age	-2.20754	-0.149487	0.35586	-0.0904798	0.422743
S1C12	Chat cre M.A	Chat cre	Middle age	-1.37372	-0.911412	0.82251	-0.152426	-0.51744
S2C12	Chat cre M.A	Chat cre	Middle age	-2.32825	0.0139734	-1.35139	-1.23973	0.187858
